# Supplementary material for: Development of a Pandemic Resilience Competence Model for Healthcare Professionals—Individual and Organisational Aspects
Source: Int J Environ Res Public Health. 2025 May 1;22(5):712. doi: 10.3390/ijerph22050712 (PMC12110828; doi:10.3390/ijerph22050712)
Supplement: Supplementary file 1 [file ijerph-22-00712-s001.zip]

Archive with 1 entries (1 files):
- ijerph-3489902-supplementary.pdf
